# Supplementary material for: The tetraspanin TSPAN5 regulates AMPAR exocytosis by interacting with the AP4 complex
Source: eLife. 2023 Feb 16;12:e76425. doi: 10.7554/eLife.76425 (PMC9934860; doi:10.7554/eLife.76425)
Supplement: Figure 1—source data 2. [file elife-76425-fig1-data2.zip]

Archive with 6 entries (6 files):
- Figure 1 - source data 2/Figure 1A - TfR blot raw image.jpg
- Figure 1 - source data 2/Figure 1A - TfR blot with cropped area.jpg
- Figure 1 - source data 2/Figure 1A - TSPAN5 blot raw image.jpg
- Figure 1 - source data 2/Figure 1A - TSPAN5 blot with cropped area.jpg
- Figure 1 - source data 2/Figure 1A - Tubulin blot raw image.jpg
- Figure 1 - source data 2/Figure 1A - Tubulin blot with cropped area.jpg
