# Supplementary material for: The tetraspanin TSPAN5 regulates AMPAR exocytosis by interacting with the AP4 complex
Source: eLife. 2023 Feb 16;12:e76425. doi: 10.7554/eLife.76425 (PMC9934860; doi:10.7554/eLife.76425)
Supplement: Figure 2—source data 2. [file elife-76425-fig2-data2.zip]

Archive with 22 entries (22 files):
- Figure 2 - source data 2/Figure 2A - AP4E blot raw image.jpg
- Figure 2 - source data 2/Figure 2A - AP4E blot with cropped area.jpg
- Figure 2 - source data 2/Figure 2B - AP4 sigma blot raw image.jpg
- Figure 2 - source data 2/Figure 2B - AP4 sigma blot with cropped area.jpg
- Figure 2 - source data 2/Figure 2B - AP4E blot raw image.jpg
- Figure 2 - source data 2/Figure 2B - AP4E blot with cropped area.jpg
- Figure 2 - source data 2/Figure 2B - TSPAN5 blot raw image.jpg
- Figure 2 - source data 2/Figure 2B - TSPAN5 blot with cropped area.jpg
- Figure 2 - source data 2/Figure 2C - GluA1 blot raw image.jpg
- Figure 2 - source data 2/Figure 2C - GluA1 blot with cropped area.jpg
- Figure 2 - source data 2/Figure 2C - GluA23 blot raw image.jpg
- Figure 2 - source data 2/Figure 2C - GluA23 blot with cropped area.jpg
- Figure 2 - source data 2/Figure 2C - GluN2A blot raw image.jpg
- Figure 2 - source data 2/Figure 2C - GluN2A blot with cropped area.jpg
- Figure 2 - source data 2/Figure 2C - Stargazin blot raw image.jpg
- Figure 2 - source data 2/Figure 2C - Stargazin blot with cropped area.jpg
- Figure 2 - source data 2/Figure 2E - CD81 blot raw image.jpg
- Figure 2 - source data 2/Figure 2E - CD81 blot with cropped area.jpg
- Figure 2 - source data 2/Figure 2E - GluA23 blot raw image.jpg
- Figure 2 - source data 2/Figure 2E - GluA23 blot with cropped area.jpg
- Figure 2 - source data 2/Figure 2E - TSPAN5 blot raw image.jpg
- Figure 2 - source data 2/Figure 2E - TSPAN5 blot with cropped area.jpg
