# Supplementary material for: The tetraspanin TSPAN5 regulates AMPAR exocytosis by interacting with the AP4 complex
Source: eLife. 2023 Feb 16;12:e76425. doi: 10.7554/eLife.76425 (PMC9934860; doi:10.7554/eLife.76425)
Supplement: Figure 2—figure supplement 1—source data 1. [file elife-76425-fig2-figsupp1-data1.zip]

Archive with 4 entries (4 files):
- Figure 2 - Figure Supplement 1 - source data/GluA23 and TSPAN5-GFP blots raw data.jpg
- Figure 2 - Figure Supplement 1 - source data/GluA23 and TSPAN5-GFP blots with cropped area.jpg
- Figure 2 - Figure Supplement 1 - source data/Stargazin HA blot raw data.jpg
- Figure 2 - Figure Supplement 1 - source data/Stargazin HA blot with cropped area.jpg
