# Supplementary material for: The tetraspanin TSPAN5 regulates AMPAR exocytosis by interacting with the AP4 complex
Source: eLife. 2023 Feb 16;12:e76425. doi: 10.7554/eLife.76425 (PMC9934860; doi:10.7554/eLife.76425)
Supplement: Figure 3—source data 2. [file elife-76425-fig3-data2.zip]

Archive with 18 entries (18 files):
- Figure 3 - source data 2/Figure 3A - AP4E blot raw image.jpg
- Figure 3 - source data 2/Figure 3A - AP4E blot with cropped area.jpg
- Figure 3 - source data 2/Figure 3A - EEA1 blot raw image.jpg
- Figure 3 - source data 2/Figure 3A - EEA1 blot with cropped area.jpg
- Figure 3 - source data 2/Figure 3A - GluA1 blot raw image.jpg
- Figure 3 - source data 2/Figure 3A - GluA1 blot with cropped area.jpg
- Figure 3 - source data 2/Figure 3A - GluA23 blot raw image.jpg
- Figure 3 - source data 2/Figure 3A - GluA23 blot with cropped area.jpg
- Figure 3 - source data 2/Figure 3A - Rab7 blot raw image.jpg
- Figure 3 - source data 2/Figure 3A - Rab7 blot with cropped area.jpg
- Figure 3 - source data 2/Figure 3A - Stargazin blot raw image.jpg
- Figure 3 - source data 2/Figure 3A - Stargazin blot with cropped area.jpg
- Figure 3 - source data 2/Figure 3A - TfR blot raw image.jpg
- Figure 3 - source data 2/Figure 3A - TfR blot with cropped area.jpg
- Figure 3 - source data 2/Figure 3A - TSPAN5 blot raw image.jpg
- Figure 3 - source data 2/Figure 3A - TSPAN5 blot with cropped area.jpg
- Figure 3 - source data 2/Figure 3A - VGlut1 blot raw image.jpg
- Figure 3 - source data 2/Figure 3A - VGlut1 blot with cropped area.jpg
