# Supplementary material for: The tetraspanin TSPAN5 regulates AMPAR exocytosis by interacting with the AP4 complex
Source: eLife. 2023 Feb 16;12:e76425. doi: 10.7554/eLife.76425 (PMC9934860; doi:10.7554/eLife.76425)
Supplement: Figure 4—source data 2. [file elife-76425-fig4-data2.zip]

Archive with 10 entries (10 files):
- Figure 4 - source data 2/Figure 4C - GFP blot raw data.jpg
- Figure 4 - source data 2/Figure 4C - GFP blot with cropped area copia.jpg
- Figure 4 - source data 2/Figure 4C - GluA1 blot with cropped area.jpg
- Figure 4 - source data 2/Figure 4C - GluA1 raw image.tif
- Figure 4 - source data 2/Figure 4C - GluA23 blot with cropped area.jpg
- Figure 4 - source data 2/Figure 4C - GluA23 raw image.tif
- Figure 4 - source data 2/Figure 4C - Tubulin (GluA1) blot raw data.tif
- Figure 4 - source data 2/Figure 4C - Tubulin (GluA1) blot with cropped area.jpg
- Figure 4 - source data 2/Figure 4C - Tubulin (GluA23) blot raw data.jpg
- Figure 4 - source data 2/Figure 4C - Tubulin (GluA23) blot with cropped area.jpg
