# Supplementary material for: The tetraspanin TSPAN5 regulates AMPAR exocytosis by interacting with the AP4 complex
Source: eLife. 2023 Feb 16;12:e76425. doi: 10.7554/eLife.76425 (PMC9934860; doi:10.7554/eLife.76425)
Supplement: Figure 7—source data 1. [file elife-76425-fig7-data1.zip]

Archive with 1 entries (1 files):
- Figure 7 - source data/Fig 7 - source data.xlsx
